# Supplementary material for: Optimization of a Natural-Deep-Eutectic-Solvent-Based Dispersive Liquid–Liquid Microextraction Method for the Multi-Target Determination of Emerging Contaminants in Wastewater
Source: Molecules. 2025 Jul 16;30(14):2988. doi: 10.3390/molecules30142988 (PMC12298753; doi:10.3390/molecules30142988)
Supplement: Supplementary file 1 [file molecules-30-02988-s001.zip]

Archive with 1 entries (1 files):
- molecules-3759817-supplementary.pdf
